# Supplementary material for: Alkaloid Constituents of the Amaryllidaceae Plant Amaryllis belladonna L
Source: Molecules. 2017 Aug 31;22(9):1437. doi: 10.3390/molecules22091437 (PMC6151567; doi:10.3390/molecules22091437)
Supplement: Supplementary file 1 [file molecules-22-01437-s001.zip]

Archive with 2 entries (2 files):
- NMR_1-O-acetylcaranine.pdf
- NMR_buphanamine_.pdf
